# Supplementary material for: Gene promoters show chromosome-specificity and reveal chromosome territories in humans
Source: BMC Genomics. 2013 Apr 24;14:278. doi: 10.1186/1471-2164-14-278 (PMC3668249; doi:10.1186/1471-2164-14-278)
Supplement: Additional file 1 — Binaries and source code files of PromKappa (Promoter analysis by Kappa Index of Coincidence) software used for promoter pattern analysis. [file 1471-2164-14-278-S1.zip]

Archive with 25 entries (18 files):
- PromKappa/
- PromKappa/PromKappa bin/
- PromKappa/PromKappa bin/chart/
- PromKappa/PromKappa bin/chart_comp/
- PromKappa/PromKappa bin/COMCTL32.OCX
- PromKappa/PromKappa bin/Comdlg32.ocx
- PromKappa/PromKappa bin/MSFLXGRD.OCX
- PromKappa/PromKappa bin/msvbvm60.dll
- PromKappa/PromKappa bin/PromKappa.exe
- PromKappa/PromKappa bin/scrrun.dll
- PromKappa/PromKappa bin/VBA6.DLL
- PromKappa/PromKappa bin/winmm.dll
- PromKappa/PromKappa source code/
- PromKappa/PromKappa source code/blend.bas
- PromKappa/PromKappa source code/CG.frm
- PromKappa/PromKappa source code/CG.frx
- PromKappa/PromKappa source code/CG.log
- PromKappa/PromKappa source code/CG.vbp
- PromKappa/PromKappa source code/CG.vbw
- PromKappa/PromKappa source code/chart/
- PromKappa/PromKappa source code/chart_comp/
- PromKappa/PromKappa source code/Kappa.bas
- PromKappa/PromKappa source code/Search_gene_names.frm
- PromKappa/PromKappa source code/Search_gene_names.frx
- PromKappa ScreenShots.doc
