# Supplementary material for: Gene promoters show chromosome-specificity and reveal chromosome territories in humans
Source: BMC Genomics. 2013 Apr 24;14:278. doi: 10.1186/1471-2164-14-278 (PMC3668249; doi:10.1186/1471-2164-14-278)
Supplement: Additional file 1 — Binaries and source code files of PromKappa (Promoter analysis by Kappa Index of Coincidence) software used for promoter pattern analysis. [file 1471-2164-14-278-S1.zip › PromKappa/PromKappa source code/CG.log]

Line 353: Class MSComDlg.CommonDialog of control dlgBrowse was not a loaded control class.
Line 356: The property name _ExtentX in dlgBrowse is invalid.
Line 357: The property name _ExtentY in dlgBrowse is invalid.
Line 358: The property name _Version in dlgBrowse is invalid.
