# Supplementary material for: Gene promoters show chromosome-specificity and reveal chromosome territories in humans
Source: BMC Genomics. 2013 Apr 24;14:278. doi: 10.1186/1471-2164-14-278 (PMC3668249; doi:10.1186/1471-2164-14-278)
Supplement: Additional file 1 — Binaries and source code files of PromKappa (Promoter analysis by Kappa Index of Coincidence) software used for promoter pattern analysis. [file 1471-2164-14-278-S1.zip › PromKappa/PromKappa source code/CG.vbp]

Type=Exe
Form=CG.frm
Reference=*\G{00020430-0000-0000-C000-000000000046}#2.0#0#..\..\..\..\..\..\..\..\..\..\WINDOWS\system32\stdole2.tlb#OLE Automation
Module=Kappa; Kappa.bas
Module=Blend; blend.bas
Object={F9043C88-F6F2-101A-A3C9-08002B2F49FB}#1.2#0; comdlg32.ocx
Form=Search_gene_names.frm
IconForm="PromKappa"
Startup="PromKappa"
HelpFile=""
Title="CG"
ExeName32="PromKappa.exe"
Path32="..\PromKappa bin"
Command32=""
Name="Project1"
HelpContextID="0"
CompatibleMode="0"
MajorVer=1
MinorVer=0
RevisionVer=0
AutoIncrementVer=0
ServerSupportFiles=0
VersionCompanyName="Novus Ordo"
VersionLegalCopyright="Paul Gagniuc"
CompilationType=0
OptimizationType=0
FavorPentiumPro(tm)=0
CodeViewDebugInfo=0
NoAliasing=0
BoundsCheck=0
OverflowCheck=0
FlPointCheck=0
FDIVCheck=0
UnroundedFP=0
StartMode=0
Unattended=0
Retained=0
ThreadPerObject=0
MaxNumberOfThreads=1

[MS Transaction Server]
AutoRefresh=1
