# Supplementary material for: Gene promoters show chromosome-specificity and reveal chromosome territories in humans
Source: BMC Genomics. 2013 Apr 24;14:278. doi: 10.1186/1471-2164-14-278 (PMC3668249; doi:10.1186/1471-2164-14-278)
Supplement: Additional file 1 — Binaries and source code files of PromKappa (Promoter analysis by Kappa Index of Coincidence) software used for promoter pattern analysis. [file 1471-2164-14-278-S1.zip › PromKappa/PromKappa source code/CG.vbw]

PromKappa = 48, 48, 583, 675, Z, 26, 26, 561, 653, C
Kappa = 66, 66, 609, 702, 
Blend = 75, 75, 693, 692, 
Search_gene_names = 200, 200, 984, 658, , 150, 150, 934, 608, C
