# Supplementary material for: Gene promoters show chromosome-specificity and reveal chromosome territories in humans
Source: BMC Genomics. 2013 Apr 24;14:278. doi: 10.1186/1471-2164-14-278 (PMC3668249; doi:10.1186/1471-2164-14-278)
Supplement: Additional file 1 — Binaries and source code files of PromKappa (Promoter analysis by Kappa Index of Coincidence) software used for promoter pattern analysis. [file 1471-2164-14-278-S1.zip › PromKappa/PromKappa source code/Kappa.bas]

Attribute VB_Name = "Kappa"
Function IC(ByVal sequence As String) As Variant
Dim count, i, u, total As Long
Dim s1, s2 As String
Dim max As Integer
s1 = sequence
max = Len(s1) - 1
For u = 1 To max
s2 = Mid(s1, u + 1)
For i = 1 To Len(s2)
If Mid(s1, i, 1) = Mid(s2, i, 1) Then
count = count + 1
End If
Next i
total = total + (count / Len(s2) * 100)
count = 0
Next u
IC = Round((total / max), 2)
End Function


Function strand2(ByVal strand1 As String) As String


For j = 1 To Len(strand1)

nucleotida = LCase(Mid(strand1, j, 1))

If nucleotida = "a" Then
nucleotida = "t"
GoTo 1
End If


If nucleotida = "t" Then
nucleotida = "a"
GoTo 1
End If

If nucleotida = "c" Then
nucleotida = "g"
GoTo 1
End If

If nucleotida = "g" Then
nucleotida = "c"
GoTo 1
End If

1:


fereastra_continut = fereastra_continut & nucleotida

Next j

strand2 = UCase(fereastra_continut)


End Function
