# Supplementary material for: Gene promoters show chromosome-specificity and reveal chromosome territories in humans
Source: BMC Genomics. 2013 Apr 24;14:278. doi: 10.1186/1471-2164-14-278 (PMC3668249; doi:10.1186/1471-2164-14-278)
Supplement: Additional file 1 — Binaries and source code files of PromKappa (Promoter analysis by Kappa Index of Coincidence) software used for promoter pattern analysis. [file 1471-2164-14-278-S1.zip › PromKappa/PromKappa source code/Search_gene_names.frx]

��ECG2
LOC441632
LOC389429
C1orf165
S100A7
SPRR1B
FLJ14437
LOC441629
RHCG
DQX1
SPRR3
KRT6E
PRH1
IVL
KRT4
LOC126661
ET
SPRR1A
POLQ
n/a
SET8
CES1
PRH2
PRR4
YLPM1
C1orf71
KIAA1786
TULP1
CMYA1
CES4
GYLTL1B
KRT6B
LOC441356
LOC388927
JMJD2D
SPRR2A
MYH1
WNT9A
FABP6
PI3
TG
TNFAIP8L3
GRIK2
GRIK2
LOC441031
UNQ467
PCDHB8
PCDHB13
CDSN
C20orf114
LOC401007
LOC159176
GRHL3
GRHL3
C6orf170
GRHL3
AASS
LOC402720
LOC402322
HPSE2
BARX2
TGM3
TGM1
ZNF96
SERPINB3
MYH2
LOC388906
LOC388361
DKFZp434B1231
TASP1
FEM1B
KRT5
CPA6
PARC
KRT13
KRT13
COL17A1
COL17A1
S100A9
CLNS1A
KRT6C
KRT6A
POU6F2
MCEE
ATG16L2
DNMT2
DNMT2
DNMT2
DNMT2
DNMT2
DNMT2
KIAA1794
MYOM3
LYZ
HMGA2
n/a
LOC339862
RYR1
NUDT2
NUDT2
NUDT2
PHF11
CMYA3
C1orf84
C1orf84
C1orf84
BMP2
MMP14
PPFIA1
PER2
PER2
PPFIA1
PHF15
RNF39
RNF39
RNF39
RABEP2
RPL19
KRT17
SEC23IP
GJA1
KIAA0495
PPIG
PTHLH
PTHLH
PTHLH
PTHLH
PLUNC
PLUNC
n/a
CDH11
IGFBP7
RAP2A
FAM83A
FAM83A
ZNF207
ACTA1
LOC388345
TPR
RNF34
ADAMTS17
RNF34
LILRB1
n/a
RRAD
HMCN1
SEC63
SEC11L1
TRIM29
TRIM29
IL1RN
IL1RN
IL1RN
IL1RN
COL7A1
KRT14
ALDOA
ALDOA
ALDOA
RALA
LOC390906
DES
GATAD2B
KRT16
KIAA0892
LOC130576
LCK
S100A2
C1orf60
GRHL1
CALN1
MTMR10
GRHL1
LRP5
NSFL1C
NSFL1C
NSFL1C
KPNA4
LOC389490
EYA2
EYA2
EYA2
EYA2
EYA2
OBSCN
SLC7A8
SLC7A8
NCOA6
PARK2
PARK2
PARK2
DDEFL1
ACTN2
CFHL3
CFH
RND3
USP31
TNC
WDFY2
KLK10
KLK10
MGC33214
KIAA1414
TRPM4
LOC401237
ZFHX4
PDE3A
LDB3
CNTNAP1
DSG3
POLR2K
SLC20A2
PPP1R12B
PPP1R12B
PPP1R12B
PPP1R12B
ZNF236
ORAOV1
C9orf77
IL6R
IL6R
CRSP3
CRSP3
ARRB2
ARRB2
ZNF532
n/a
