# Supplementary material for: Gene promoters show chromosome-specificity and reveal chromosome territories in humans
Source: BMC Genomics. 2013 Apr 24;14:278. doi: 10.1186/1471-2164-14-278 (PMC3668249; doi:10.1186/1471-2164-14-278)
Supplement: Additional file 3 — A complete set of 8,512 gene promoters from The Eukaryotic Promoter Database. [file 1471-2164-14-278-S3.zip]

Archive with 1 entries (1 files):
- Supplementary Data  4.txt
