# Supplementary material for: Gene promoters show chromosome-specificity and reveal chromosome territories in humans
Source: BMC Genomics. 2013 Apr 24;14:278. doi: 10.1186/1471-2164-14-278 (PMC3668249; doi:10.1186/1471-2164-14-278)
Supplement: Additional file 4 — Distribution of numerical values. [file 1471-2164-14-278-S4.xls]

## Sheet: chromosome-specificity
	Distribution of (C+G)% (x-axis) against Kappa IC (y-axis)				Comparison of (C+G)% vs. Kappa IC (column on 2 axes)				Chromosomes ordered by Kappa IC			Chromosomes ordered by (C+G)%
	Table 1				Table 2				Table 3			Table 4
	chr	C+G	Kappa IC		chr	C+G	Kappa IC		chr	Kappa IC		chr	C+G
	chr1	43.3178	29.6065		chr1	43.3178	29.6065		chr4	31.035		chr4	44.4722
	chr2	34.6251	29.7183		chr2	34.6251	29.7183		chr5	30.3224		chr1	43.3178
	chr3	31.0019	29.0589		chr3	31.0019	29.0589		chr21	30.2563		chr7	40.988
	chr4	44.4722	31.035		chr4	44.4722	31.035		chr7	30.1685		chr5	38.5185
	chr5	38.5185	30.3224		chr5	38.5185	30.3224		chr17	29.9104		chr16	37.6475
	chr6	34.33	29.5976		chr6	34.33	29.5976		chr2	29.7183		chr19	37.5998
	chr7	40.988	30.1685		chr7	40.988	30.1685		chr18	29.6432		chr11	37.0203
	chr8	28.5252	28.8105		chr8	28.5252	28.8105		chr1	29.6065		chr20	36.4264
	chr9	30.72	29.252		chr9	30.72	29.252		chr6	29.5976		chr22	35.5202
	chr10	27.5317	28.9529		chr10	27.5317	28.9529		chr20	29.5473		chr17	35.4887
	chr11	37.0203	29.4405		chr11	37.0203	29.4405		chr16	29.4474		chr21	34.648
	chr12	27.9904	28.6286		chr12	27.9904	28.6286		chr11	29.4405		chr2	34.6251
	chr13	29.8796	29.1349		chr13	29.8796	29.1349		chr19	29.3069		chr6	34.33
	chr14	30.3149	28.8624		chr14	30.3149	28.8624		chr9	29.252		chr15	34.0251
	chr15	34.0251	29.2421		chr15	34.0251	29.2421		chr15	29.2421		chr3	31.0019
	chr16	37.6475	29.4474		chr16	37.6475	29.4474		chr13	29.1349		chr9	30.72
	chr17	35.4887	29.9104		chr17	35.4887	29.9104		chr22	29.1235		chr14	30.3149
	chr18	30.1975	29.6432		chr18	30.1975	29.6432		chr3	29.0589		chr18	30.1975
	chr19	37.5998	29.3069		chr19	37.5998	29.3069		chr10	28.9529		chr13	29.8796
	chr20	36.4264	29.5473		chr20	36.4264	29.5473		chr14	28.8624		chr8	28.5252
	chr21	34.648	30.2563		chr21	34.648	30.2563		chr8	28.8105		chr12	27.9904
	chr22	35.5202	29.1235		chr22	35.5202	29.1235		chr12	28.6286		chr10	27.5317
	chrX	27.1956	28.5576		chrX	27.1956	28.5576		chrX	28.5576		chrX	27.1956
	chrY	26.0792	28.3618		chrY	26.0792	28.3618		chrY	28.3618		chrY	26.0792

## Sheet: genetic diseases
	Kappa IC values vs. No. Diseases				(C+G)% values vs. No. Diseases
	Table 5				Table 6
	Chr	Kappa IC	No. Diseases		Chr	(C+G)%	No. Diseases
	chr1	29.6065	5		chr1	43.3178	5
	chr2	29.7183	4		chr2	34.6251	4
	chr3	29.0589	4		chr3	31.0019	4
	chr4	31.035	6		chr4	44.4722	6
	chr5	30.3224	5		chr5	38.5185	5
	chr6	29.5976	5		chr6	34.33	5
	chr7	30.1685	5		chr7	40.988	5
	chr8	28.8105	2		chr8	28.5252	2
	chr9	29.252	5		chr9	30.72	5
	chr10	28.9529	2		chr10	27.5317	2
	chr11	29.4405	6		chr11	37.0203	6
	chr12	28.6286	2		chr12	27.9904	2
	chr13	29.1349	4		chr13	29.8796	4
	chr14	28.8624	2		chr14	30.3149	2
	chr15	29.2421	4		chr15	34.0251	4
	chr16	29.4474	4		chr16	37.6475	4
	chr17	29.9104	3		chr17	35.4887	3
	chr18	29.6432	2		chr18	30.1975	2
	chr19	29.3069	4		chr19	37.5998	4
	chr20	29.5473	1		chr20	36.4264	1
	chr21	30.2563	2		chr21	34.648	2
	chr22	29.1235	4		chr22	35.5202	4
	chrX	28.5576	11		chrX	27.1956	11
	chrY	28.3618	1		chrY	26.0792	1
